# Supplementary material for: Geobotanical Study, DNA Barcoding, and Simple Sequence Repeat (SSR) Marker Analysis to Determine the Population Structure and Genetic Diversity of Rare and Endangered Prunus armeniaca L
Source: Plants (Basel). 2025 Jul 28;14(15):2333. doi: 10.3390/plants14152333 (PMC12349625; doi:10.3390/plants14152333)
Supplement: Supplementary file 1 [file plants-14-02333-s001.zip]

Archive with 1 entries (1 files):
- plants-3740340-supplementary.pdf
